# Supplementary material for: Rapid Ocular Responses Are Modulated by Bottom-up-Driven Auditory Salience
Source: J Neurosci. 2019 Sep 25;39(39):7703–14. doi: 10.1523/JNEUROSCI.0776-19.2019 (PMC6764203; doi:10.1523/JNEUROSCI.0776-19.2019)
Supplement: Figure 1-1 [file zns999191931so1.zip]

Archive with 17 entries (17 files):
- zns999191931so1.wav
- zns999191931so10.wav
- zns999191931so11.wav
- zns999191931so12.wav
- zns999191931so13.wav
- zns999191931so14.wav
- zns999191931so15.wav
- zns999191931so16.wav
- zns999191931so17.wav
- zns999191931so2.wav
- zns999191931so3.wav
- zns999191931so4.wav
- zns999191931so5.wav
- zns999191931so6.wav
- zns999191931so7.wav
- zns999191931so8.wav
- zns999191931so9.wav
